# Supplementary material for: The Role of AI in Drug Discovery: Challenges, Opportunities, and Strategies
Source: Pharmaceuticals (Basel). 2023 Jun 18;16(6):891. doi: 10.3390/ph16060891 (PMC10302890; doi:10.3390/ph16060891)
Supplement: Supplementary file 1 [file pharmaceuticals-16-00891-s001.zip]

Archive with 1 entries (1 files):
- pharmaceuticals-2437174-supplementary.pdf
